# Supplementary material for: FlexPlex27—highly multiplexed rapid DNA identification for law enforcement, kinship, and military applications
Source: Int J Legal Med. 2017 Mar 3;131(6):1489–501. doi: 10.1007/s00414-017-1567-9 (PMC5635076; doi:10.1007/s00414-017-1567-9)
Supplement: Supplementary file 1 — (XLSX 17 kb) [file 414_2017_1567_MOESM1_ESM.xlsx]

## Sheet: sheet
Online resource 1: Combined relative index and posterior probability (P = 50%) values among full sib-pairs obtained with different multiplex STR systems For eight out of 50 sib pairs, FlexPlex showed improved posterior probabilities (marked in bold) greater than 99.5% as compared with CODIS-13 / CODIS-20. For two sib pairs (marked in bold and red), probabilities with FlexPlex were less than 99.5%…
Relation	CODIS-13		CODIS-20 (minus D12S391)		FLEXPLEX (minus D12S391 and minus D6S1043)
	CRI	W	CRI	W	CRI	W
Sib pair 1	340499	0.999997	3.37936e+07	0.999999	1.24803e+08	0.999999
Sib pair 2	252073	0.999996	2.74852e+07	0.999999	4.1632e+07	0.999999
Sib pair 3	16380.2	0.999938	11533.2	0.999913	108191	0.99999
Sib pair 4	17170	0.999941	2.22776e+07	0.999999	1.93222e+08	0.999999
Sib pair 5	84388.9	0.999988	1.14637e+06	0.999999	9.26855e+06	0.999999
Sib pair 6	0.0203	0.019905	2.8501	0.740266	0.1263	0.11214
Sib pair 7	15023.6	0.999933	1.34193e+06	0.999999	3.57892e+06	0.999999
Sib pair 8	367.471	0.997286	7046.89	0.999858	52822.1	0.999981
Sib pair 9	999.929	0.999	9356.2	0.999893	133193	0.999992
Sib pair 10	80879.3	0.999987	215443	0.999995	5.21355e+06	0.999999
Sib pair 11	165.825	0.994005	1582.95	0.999368	22534.6	0.999955
Sib pair 12	22.7901	0.957965	207252	0.999995	6.06222e+07	0.999999
Sib pair 13	1824.21	0.999452	647194	0.999998	2.60694e+06	0.999999
Sib pair 14	36609.6	0.999972	23500.6	0.999957	8.20757e+06	0.999999
Sib pair 15	3.6424e+07	0.999999	8.22787e+08	0.999999	1.23048e+10	0.999999
Sib pair 16	167.161	0.994053	208.027	0.995215	226061	0.999995
Sib pair 17	1.99291e+06	0.999999	7.21979e+08	0.999999	9.86452e+11	0.999999
Sib pair 18	135.308	0.992663	3.81608e+07	0.999999	2.44267e+09	0.999999
Sib pair 19	3892.69	0.999743	712045	0.999998	8.71272e+08	0.999999
Sib pair 20	479.915	0.99792	3236.14	0.999691	8352.35	0.99988
Sib pair 21	315.904	0.996844	3.27803e+07	0.999999	1.15689e+07	0.999999
Sib pair 2	0.721	0.41893	16258.6	0.999938	1.04633e+07	0.999999
Sib pair 223	108682	0.99999	1.93371e+06	0.999999	1.70254e+07	0.999999
Sib pair 24	43.311	0.977432	29.7335	0.967462	6449.79	0.999844
Sib pair 25	306.85	0.996751	14556.6	0.999931	21353.6	0.999953
Sib pair 26	28584.9	0.999965	419156	0.999997	1.01572e+08	0.999999
Sib pair 27	226.193	0.995598	1.07021e+07	0.999999	1.76529e+07	0.999999
Sib pair 28	36.737	0.9735	5757.36	0.999826	206733	0.999995
Sib pair 29	2207.1	0.999547	8931.87	0.999888	44697	0.999977
Sib pair 30	2171.5	0.999539	55.1598	0.982193	19139.6	0.999947
Sib pair 31	4219	0.999763	596.671	0.998326	322798	0.999996
Sib pair 32	10.0944	0.909864	1.4997	0.599945	2.8876	0.742772
Sib pair 33	4343.77	0.999769	484927	0.999997	3.48606e+08	0.999999
Sib pair 34	2454.06	0.999592	1.68422e+08	0.999999	2.32649e+08	0.999999
Sib pair 35	11.2448	0.918332	17886.1	0.999944	777890	0.999998
Sib pair 36	5925.12	0.999831	107469	0.99999	1.12974e+06	0.999999
Sib pair 37	1923.85	0.99948	9.11116e+07	0.999999	2.18799e+10	0.999999
Sib pair 38	27110.1	0.999963	419073	0.999997	678817	0.999998
Sib pair 39	13661.8	0.999926	723983	0.999998	2.71353e+06	0.999999
Sib pair 40	798.03	0.998748	1089.83	0.999083	4.85854e+07	0.999999
Sib pair 41	633.664	0.998424	304439	0.999996	3.80025e+06	0.999999
Sib pair 42	105430	0.99999	7.58654e+06	0.999999	1.90742e+08	0.999999
Sib pair 43	1.0746	0.517968	11.3327	0.918914	93.3832	0.989404
Sib pair 44	12264	0.999918	9.90182e+06	0.999999	1.80639e+09	0.999999
Sib pair 45	745.773	0.99866	1825.91	0.999452	315089	0.999996
Sib pair 46	3747.52	0.999733	8404.11	0.999881	2025.45	0.999506
Sib pair 47	43525.6	0.999977	2.62689e+07	0.999999	2.28098e+10	0.999999
Sib pair 48	0.5568	0.357669	0.6285	0.385921	1.1623	0.537518
Sib pair 49	982795	0.999998	8.12074e+06	0.999999	8.27365e+07	0.999999
Sib pair 50	500.959	0.998007	3523.33	0.999716	12616.8	0.99992
