# Supplementary material for: FlexPlex27—highly multiplexed rapid DNA identification for law enforcement, kinship, and military applications
Source: Int J Legal Med. 2017 Mar 3;131(6):1489–501. doi: 10.1007/s00414-017-1567-9 (PMC5635076; doi:10.1007/s00414-017-1567-9)
Supplement: Supplementary file 2 — (XLSX 10 kb) [file 414_2017_1567_MOESM2_ESM.xlsx]

## Sheet: sheet
Online resource 2: Combined relative index and posterior probability (P = 50%) values among half-sib pairs obtained with different multiplex STR systems Of five of the 7 half-sib pairs that exhibited improved posterior probabilities with FlexPlex, two pairs (marked in bold) attained values greater than 99.5%. For the half-sib pair marked in italics, higher probabilities were observed with CODIS-1…
Relation	CODIS-13		CODIS-20 (minus D12S391)		FLEXPLEX (minus D12S391 and minus D6S1043)
	CRI	W	CRI	W	CRI	W
Half-sibs pair 1	5.4607	0.845217	10.3955	0.912246	115.501	0.991416
Half-sibs pair 2	14.2399	0.934382	23.9211	0.959873	10.178	0.910538
Half-sibs pair 3	1.1265	0.529751	0.3333	0.249983	4.5427	0.819583
Half-sibs pair 1	56.5951	0.982637	85.5318	0.988443	819.456	0.998781
Half-sibs pair 5	784.383	0.998726	3054.97	0.999672	15090.1	0.999933
Half-sibs pair 6	36.0937	0.973041	2721.31	0.999632	838.063	0.998808
Half-sibs pair 7	2.2745	0.694606	8.3295	0.892813	93.5037	0.989418
