# Supplementary material for: FlexPlex27—highly multiplexed rapid DNA identification for law enforcement, kinship, and military applications
Source: Int J Legal Med. 2017 Mar 3;131(6):1489–501. doi: 10.1007/s00414-017-1567-9 (PMC5635076; doi:10.1007/s00414-017-1567-9)
Supplement: Supplementary file 3 — (XLSX 16 kb) [file 414_2017_1567_MOESM3_ESM.xlsx]

## Sheet: sheet
Online resource 3: Combined relative index and posterior probability (P = 50%) values among grand-parent/grand-child pairs obtained with different multiplex STR systems For six out of 22 grand-parent/grand-child pairs, FlexPlex showed improved posterior probabilities (marked in bold) greater than 99.5% as compared with CODIS-13 / CODIS-20. For six more pairs (marked in bold and red), probabilitie…
Relation	CODIS-13		CODIS-20 (minus D12S391)		FLEXPLEX (minus D12S391 and minus D6S1043)
	CRI	W	CRI	W	CRI	W
Grand-parent/Grand-child pair 1	0.8241	0.451779	0.5293	0.346108	0.163	0.140159
Grand-parent/Grand-child pair 2	1.4155	0.586005	0.3478	0.258051	0.3039	0.233045
Grand-parent/Grand-child pair 3	0.2902	0.224905	0.8489	0.459128	0.2614	0.207242
Grand-parent/Grand-child pair 4	65.926	0.985058	143.708	0.993089	215.849	0.995388
Grand-parent/Grand-child pair 5	8.8408	0.898382	80.819	0.987777	10.1024	0.909929
Grand-parent/Grand-child pair 6	99.6537	0.990064	3816.82	0.999738	9404.92	0.999893
Grand-parent/Grand-child pair 7	0.5257	0.344544	3.1994	0.761869	7.8835	0.887431
Grand-parent/Grand-child pair 8	0.7636	0.432985	2.6661	0.727231	6.5695	0.86789
Grand-parent/Grand-child pair 9	0.5692	0.362751	2.72	0.731181	0.8766	0.467123
Grand-parent/Grand-child pair 10	0.7999	0.444401	0.3655	0.267677	13.0763	0.928958
Grand-parent/Grand-child pair 11	414.705	0.997594	1308.38	0.999236	2795.64	0.999642
Grand-parent/Grand-child pair 12	21.5104	0.955576	83.0101	0.988096	503.176	0.998016
Grand-parent/Grand-child pair 13	7.6765	0.884745	35.1557	0.972341	10.8266	0.915445
Grand-parent/Grand-child pair 14	282.211	0.996469	541.576	0.998156	473.15	0.99789
Grand-parent/Grand-child pair 15	21.4793	0.955514	95.2641	0.989611	2495.33	0.999599
Grand-parent/Grand-child pair 16	6.5923	0.868286	235.218	0.995766	854.171	0.99883
Grand-parent/Grand-child pair 17	6.5772	0.868025	14.442	0.935241	65.7618	0.985021
Grand-parent/Grand-child pair 18	3.0675	0.754151	0.1076	0.097157	0.1499	0.130355
Grand-parent/Grand-child pair 19	399.805	0.997505	18.7671	0.94941	120.443	0.991765
Grand-parent/Grand-child pair 20	55.238	0.982218	78.8457	0.987475	163.778	0.993931
Grand-parent/Grand-child pair 21	6.8689	0.872917	73.1274	0.986509	384.914	0.997408
Grand-parent/Grand-child pair 22	0.3846	0.277793	9.6968	0.906513	169.436	0.994132
